# Supplementary material for: Varying Responses of Vegetation Greenness to the Diurnal Warming across the Global
Source: Plants (Basel). 2022 Oct 8;11(19):2648. doi: 10.3390/plants11192648 (PMC9571579; doi:10.3390/plants11192648)
Supplement: Supplementary file 1 [file plants-11-02648-s001.zip]

Archive with 1 entries (1 files):
- plants-1941239-supplementary.pdf
